# Supplementary material for: Multi-omic profiling reveals the endogenous and neoplastic responses to immunotherapies in cutaneous T cell lymphoma
Source: Cell Rep Med. 2024 Apr 25;5(5):101527. doi: 10.1016/j.xcrm.2024.101527 (PMC11148639; doi:10.1016/j.xcrm.2024.101527)
Supplement: Table S2. Assays run on each sample, related to Figure 1 [file mmc2.xlsx]

## Sheet: S2
subject	timepoint	tcr_seq	mass_cytometry	codex	tumor_transcriptomics	serum_proteomics
C10.10	BL		1	1	1	1
C10.10	C2		1			1
C10.10	EOT			1
C10.11	BL			1	1	1
C10.11	C2					1
C10.11	EOT			1
C10.15	BL				1	1
C10.15	C2					1
C10.21	BL		1	1	1	1
C10.21	C2		1			1
C10.21	EOT			1
C10.19	BL				1	1
C10.19	C2					1
C10.08	BL		1	1	1	1
C10.08	C2		1			1
C10.08	EOT			1
C10.23	BL				1	1
C10.23	C2					1
C10.24	BL			1
C10.07	BL				1	1
C10.07	C2				1	1
C10.03	BL				1	1
C10.03	C2				1	1
C10.04	BL		1	1	1	1
C10.04	C2		1		1	1
C10.04	EOT			1
C10.13	BL		1			1
C10.13	C2		1			1
C10.22	BL					1
C10.22	C2					1
C10.05	BL		1	1	1	1
C10.05	C2		1	1	1	1
C10.05	EOT			1
C10.09	BL		1	1	1	1
C10.09	C2		1			1
C10.09	EOT			1
C10.16	BL			1	1	1
C10.16	C2				1	1
C10.16	RP			1
C10.17	BL			1	1	1
C10.17	C2			1	1	1
C10.17	EOT			1
C10.17	RP			1
C10.12	BL		1	1	1	1
C10.12	C2		1			1
C10.12	RP			1
C10.18	BL			1	1	1
C10.18	C2			1	1	1
C10.18	EOT			1
C10.18	RP			1
C10.06	BL		1	1	1	1
C10.06	C2		1			1
C10.06	EOT			1
C10.14	BL				1	1
C10.14	C2					1
C10.02	BL				1	1
C10.02	C2				1	1
C10.01	BL		1		1	1
C10.01	C2		1		1	1
C10.20	BL		1	1	1	1
C10.20	C2		1	1	1	1
C10.20	EOT			1
C13.MFSS.08	BL	1	1		1	1
C13.MFSS.08	C1	1	1		1	1
C13.MFSS.08	C2	1	1		1	1
C13.MFSS.08	C6		1
C13.MFSS.10	BL		1		1	1
C13.MFSS.10	C1				1
C13.MFSS.10	C2		1		1	1
C13.MFSS.10	C6		1
C13.MFSS.13	BL	1	1		1	1
C13.MFSS.13	C1	1	1		1	1
C13.MFSS.13	C2	1	1		1	1
C13.MFSS.13	C6		1
C13.MFSS.07	BL	1	1		1	1
C13.MFSS.07	C1	1	1		1
C13.MFSS.07	C2	1	1		1	1
C13.MFSS.14	BL	1	1		1	1
C13.MFSS.14	C1	1	1		1	1
C13.MFSS.14	C2	1	1		1	1
C13.MFSS.15	BL	1	1		1	1
C13.MFSS.15	C1	1	1		1	1
C13.MFSS.15	C2	1	1		1	1
C13.MFSS.15	C6		1
C13.MFSS.16	BL		1		1	1
C13.MFSS.16	C1		1		1	1
C13.MFSS.16	C2		1		1	1
C13.MFSS.02	BL		1		1	1
C13.MFSS.02	C1		1		1	1
C13.MFSS.02	C2		1		1	1
C13.MFSS.02	C6		1
C13.MFSS.05	BL		1			1
C13.MFSS.05	C1		1		1	1
C13.MFSS.05	C2		1		1	1
C13.MFSS.05	C6		1
C13.MFSS.09	BL	1	1		1	1
C13.MFSS.09	C1	1	1		1	1
C13.MFSS.09	C2	1	1		1	1
C13.MFSS.09	C6		1
C13.MFSS.12	BL	1	1		1	1
C13.MFSS.12	C1	1	1			1
C13.MFSS.12	C2	1	1		1	1
C13.MFSS.01	BL		1		1	1
C13.MFSS.01	C1		1		1	1
C13.MFSS.01	C2		1		1	1
C13.MFSS.03	BL	1	1		1	1
C13.MFSS.03	C1	1	1		1	1
C13.MFSS.03	C2	1	1		1	1
C13.MFSS.04	BL	1	1		1	1
C13.MFSS.04	C1	1	1		1	1
C13.MFSS.04	C2	1	1			1
C13.MFSS.04	C6		1
C13.MFSS.06	BL		1			1
C13.MFSS.06	C1		1		1	1
C13.MFSS.06	C2		1		1	1
HC.02	BL		1
HC.17	BL		1
HC.20	BL		1
HC.23	BL		1
HC.52	BL		1
HC.71	BL		1
HC.81	BL		1
	Totals:	27	81	33	72	89
